# Supplementary material for: Effects of Dandelion Extract on Promoting Production Performance and Reducing Mammary Oxidative Stress in Dairy Cows Fed High-Concentrate Diet
Source: Int J Mol Sci. 2024 May 31;25(11):6075. doi: 10.3390/ijms25116075 (PMC11172500; doi:10.3390/ijms25116075)
Supplement: Supplementary file 1 [file ijms-25-06075-s001.zip]

Archive with 1 entries (1 files):
- ijms-2990037-supplementary.pdf
